# Supplementary material for: Intracellular Oxidant Levels Are Crucial for Cell Survival and JAK/STAT Signaling in Classical Hodgkin’s Lymphoma
Source: Antioxidants (Basel). 2026 Jan 9;15(1):90. doi: 10.3390/antiox15010090 (PMC12838041; doi:10.3390/antiox15010090)
Supplement: Supplementary file 1 [file antioxidants-15-00090-s001.zip]

Archive with 1 entries (1 files):
- antioxidants-4029868-supplementary.pdf
